# Supplementary material for: Concertation of Anti-Reflective, Superhydrophobic Surface Based on Rational Assembly of Dual-Size Silica
Source: Materials (Basel). 2025 Dec 12;18(24):5601. doi: 10.3390/ma18245601 (PMC12734731; doi:10.3390/ma18245601)
Supplement: Supplementary file 1 [file materials-18-05601-s001.zip]

Archive with 1 entries (1 files):
- materials-3996401-supplementary.pdf
